# Supplementary material for: ﻿Geometric morphometry of the Rhodniusprolixus complex (Hemiptera, Triatominae): patterns of intraspecific and interspecific allometry and their taxonomic implications
Source: Zookeys. 2024 May 23;1202:213–28. doi: 10.3897/zookeys.1202.108157 (PMC11140263; doi:10.3897/zookeys.1202.108157)
Supplement: Supplementary material 1 — Collection numbers of the specimens studied [file zookeys-1202-213_article-108157__-s001.xlsx]

## Sheet: Plan1
Species	Colection	Deposit number
Rhodnius barretti	CTIOC	3374
Rhodnius barretti	CTIOC	3375
Rhodnius barretti	CTIOC	3376
Rhodnius barretti	CTIOC	3377
Rhodnius barretti	CTIOC	3378
Rhodnius barretti	CTIOC	3379
Rhodnius barretti	CTIOC	3380
Rhodnius barretti	CTIOC	3381
Rhodnius barretti	CTIOC	3382
Rhodnius barretti	CTIOC	3383
Rhodnius barretti	CTIOC	3384
Rhodnius dalessandroi	CTIOC	2223
Rhodnius dalessandroi	CTIOC	9793
Rhodnius dalessandroi	CTIOC	9794
Rhodnius domesticus	CTIOC	3425
Rhodnius domesticus	CTIOC	789
Rhodnius domesticus	CTIOC	651
Rhodnius domesticus	CTIOC	599
Rhodnius marabaensis	Oliveira J, Araraquara	Sem número
Rhodnius marabaensis	Oliveira J, Araraquara	Sem número
Rhodnius marabaensis	Oliveira J, Araraquara	Sem número
Rhodnius marabaensis	Oliveira J, Araraquara	Sem número
Rhodnius marabaensis	Oliveira J, Araraquara	Sem número
Rhodnius marabaensis	CTIOC	8682
Rhodnius marabaensis	CTIOC	8683
Rhodnius milesi	CTIOC	9475
Rhodnius milesi	CTIOC	9477
Rhodnius milesi	CTIOC	9476
Rhodnius montenegrensis	CTIOC	8935
Rhodnius montenegrensis	CTIOC	8936
Rhodnius montenegrensis	CTIOC	8937
Rhodnius montenegrensis	CTIOC	8938
Rhodnius montenegrensis	CTIOC	8939
Rhodnius montenegrensis	CTIOC	8940
Rhodnius montenegrensis	CTIOC	8941
Rhodnius montenegrensis	CTIOC	8942
Rhodnius montenegrensis	CTIOC	8943
Rhodnius montenegrensis	CTIOC	8944
Rhodnius montenegrensis	CTIOC	8945
Rhodnius montenegrensis	CTIOC	8946
Rhodnius montenegrensis	CTIOC	8947
Rhodnius montenegrensis	CTIOC	8948
Rhodnius montenegrensis	CTIOC	8949
Rhodnius montenegrensis	CTIOC	8950
Rhodnius montenegrensis	CTIOC	Sem número
Rhodnius montenegrensis	CTIOC	Sem número
Rhodnius montenegrensis	Oliveira J, Araraquara	Sem número
Rhodnius montenegrensis	Oliveira J, Araraquara	Sem número
Rhodnius nasutus	CEIOC	5314
Rhodnius nasutus	CEIOC	5164
Rhodnius nasutus	CEIOC	5164
Rhodnius nasutus	CEIOC	10035
Rhodnius nasutus	CEIOC	5315
Rhodnius nasutus	CEIOC	5315
Rhodnius nasutus	CEIOC	5315
Rhodnius nasutus	CEIOC	9976
Rhodnius nasutus	CEIOC	9976
Rhodnius nasutus	CEIOC	9976
Rhodnius nasutus	CEIOC	9976
Rhodnius nasutus	CEIOC	9976
Rhodnius nasutus	CEIOC	9976
Rhodnius nasutus	CEIOC	9976
Rhodnius nasutus	CEIOC	9976
Rhodnius nasutus	CEIOC	9976
Rhodnius nasutus	CEIOC	10036
Rhodnius nasutus	LATEC	5794
Rhodnius nasutus	LATEC	5795
Rhodnius nasutus	Naturkunde Berlim	2917
Rhodnius nasutus	CTIOC	7516
Rhodnius nasutus	CTIOC	7520
Rhodnius nasutus	CTIOC	7522
Rhodnius nasutus	CTIOC	7524
Rhodnius nasutus	CTIOC	7525
Rhodnius nasutus	CTIOC	7529
Rhodnius nasutus	CTIOC	7530
Rhodnius nasutus	CTIOC	7531
Rhodnius nasutus	CTIOC	7534
Rhodnius nasutus	CTIOC	7535
Rhodnius nasutus	CTIOC	7538
Rhodnius nasutus	CTIOC	7559
Rhodnius nasutus	CTIOC	7560
Rhodnius nasutus	CTIOC	7563
Rhodnius nasutus	CTIOC	7564
Rhodnius nasutus	CTIOC	7565
Rhodnius nasutus	CTIOC	7566
Rhodnius nasutus	CTIOC	7567
Rhodnius nasutus	CTIOC	7568
Rhodnius nasutus	CTIOC	7569
Rhodnius nasutus	CTIOC	7572
Rhodnius nasutus	CTIOC	7576
Rhodnius nasutus	CTIOC	7577
Rhodnius nasutus	CTIOC	7579
Rhodnius nasutus	CTIOC	7580
Rhodnius nasutus	CTIOC	7592
Rhodnius nasutus	CTIOC	7594
Rhodnius nasutus	CTIOC	7595
Rhodnius nasutus	CTIOC	7597
Rhodnius nasutus	CTIOC	7652
Rhodnius nasutus	CTIOC	7654
Rhodnius nasutus	CTIOC	7656
Rhodnius nasutus	CTIOC	7657
Rhodnius nasutus	CTIOC	7658
Rhodnius nasutus	CTIOC	7661
Rhodnius nasutus	CTIOC	7662
Rhodnius nasutus	CTIOC	7663
Rhodnius nasutus	CTIOC	7665
Rhodnius nasutus	CTIOC	7666
Rhodnius nasutus	CTIOC	7668
Rhodnius neglectus	CTIOC	9323
Rhodnius neglectus	CTIOC	9339
Rhodnius neglectus	CTIOC	9349
Rhodnius neglectus	CTIOC	9332
Rhodnius neglectus	CTIOC	1959
Rhodnius neglectus	CTIOC	9335
Rhodnius neglectus	CTIOC	9336
Rhodnius neglectus	CTIOC	9338
Rhodnius neglectus	CTIOC	9324
Rhodnius neglectus	CTIOC	619
Rhodnius neglectus	CTIOC	613
Rhodnius neglectus	CTIOC	9320
Rhodnius neglectus	CTIOC	623
Rhodnius neglectus	CTIOC	612
Rhodnius neglectus	CTIOC	617
Rhodnius neglectus	CTIOC	627
Rhodnius neglectus	CTIOC	626
Rhodnius neglectus	CTIOC	9351
Rhodnius neglectus	CTIOC	628
Rhodnius neglectus	CTIOC	9341
Rhodnius neglectus	CTIOC	9334
Rhodnius neglectus	CTIOC	9344
Rhodnius neglectus	CTIOC	9329
Rhodnius neglectus	CTIOC	629
Rhodnius neglectus	CTIOC	2741
Rhodnius neglectus	CTIOC	9322
Rhodnius neglectus	CTIOC	9340
Rhodnius neglectus	CTIOC	9325
Rhodnius neglectus	CTIOC	9328
Rhodnius neglectus	CTIOC	1961
Rhodnius neglectus	CTIOC	8364
Rhodnius neglectus	CTIOC	625
Rhodnius neglectus	CTIOC	9345
Rhodnius neivai	CTIOC	8537
Rhodnius prolixus	CTIOC	7926
Rhodnius prolixus	CTIOC	7929
Rhodnius prolixus	CTIOC	7931
Rhodnius prolixus	CTIOC	7932
Rhodnius prolixus	CTIOC	7933
Rhodnius prolixus	CTIOC	7934
Rhodnius prolixus	CTIOC	7939
Rhodnius prolixus	CTIOC	7941
Rhodnius prolixus	CTIOC	7943
Rhodnius prolixus	CTIOC	7947
Rhodnius prolixus	CTIOC	7950
Rhodnius prolixus	CTIOC	7951
Rhodnius prolixus	CTIOC	7954
Rhodnius prolixus	CTIOC	7955
Rhodnius prolixus	CTIOC	7742
Rhodnius prolixus	CTIOC	7745
Rhodnius prolixus	CTIOC	7746
Rhodnius prolixus	CTIOC	7747
Rhodnius prolixus	CTIOC	7748
Rhodnius prolixus	CTIOC	7749
Rhodnius prolixus	CTIOC	7750
Rhodnius prolixus	CTIOC	7756
Rhodnius prolixus	CTIOC	7757
Rhodnius prolixus	CTIOC	7766
Rhodnius prolixus	CTIOC	7769
Rhodnius prolixus	CTIOC	7772
Rhodnius prolixus	CTIOC	7776
Rhodnius prolixus	CTIOC	7784
Rhodnius prolixus	CTIOC	7785
Rhodnius prolixus	CTIOC	7787
Rhodnius prolixus	CTIOC	7789
Rhodnius prolixus	CTIOC	7792
Rhodnius prolixus	CTIOC	7795
Rhodnius prolixus	CTIOC	7796
Rhodnius prolixus	CTIOC	7800
Rhodnius prolixus	CTIOC	7801
Rhodnius prolixus	CTIOC	7803
Rhodnius prolixus	CTIOC	7804
Rhodnius prolixus	CTIOC	7805
Rhodnius prolixus	CTIOC	7808
Rhodnius robustus	CTIOC	8036
Rhodnius robustus	CTIOC	8088
Rhodnius robustus	CTIOC	2685
Rhodnius robustus	CTIOC	8060
Rhodnius robustus	CTIOC	8116
Rhodnius robustus	CTIOC	8069
Rhodnius robustus	CTIOC	8092
Rhodnius robustus	CTIOC	2682
Rhodnius robustus	CTIOC	2683
Rhodnius robustus	CTIOC	8082
Rhodnius robustus	CTIOC	8154
Rhodnius robustus	CTIOC	8155
Rhodnius robustus	CTIOC	8102
Rhodnius robustus	CTIOC	8062
Rhodnius robustus	CTIOC	2689
Rhodnius robustus	CTIOC	8071
Rhodnius robustus	CTIOC	8090
Rhodnius robustus	CTIOC	8059
Rhodnius robustus	CTIOC	8035
Rhodnius robustus	CTIOC	8039
Rhodnius robustus	CTIOC	8144
Rhodnius robustus	CTIOC	8094
Rhodnius robustus	CTIOC	8084
Rhodnius robustus	CTIOC	8067
Rhodnius robustus	CTIOC	8065
Rhodnius robustus	CTIOC	8080
Rhodnius robustus	CTIOC	2688
