# Supplementary material for: ﻿Geometric morphometry of the Rhodniusprolixus complex (Hemiptera, Triatominae): patterns of intraspecific and interspecific allometry and their taxonomic implications
Source: Zookeys. 2024 May 23;1202:213–28. doi: 10.3897/zookeys.1202.108157 (PMC11140263; doi:10.3897/zookeys.1202.108157)
Supplement: Supplementary material 2 — Colors used to identify the species of R.prolixus complex [file zookeys-1202-213_article-108157__-s002.xlsx]

## Sheet: Plan1
Species	Color	IDs	Number of Specimens - Hemelytra	Number of Specimens - Heads
Rhodnius barretti	Black	Rbarretti	0	11
Rhodnius dalessandroi	Brown	Rdalessandroi	2	3
Rhodnius domesticus	Gray	Rdomesticus	1	4
Rhodnius marabaensis	Red	Rmarabaensis	7	7
Rhodnius milesi	Orange	Rmilesi	1	3
Rhodnius montenegrensis	Yellow	Rmontenegrensis	12	21
Rhodnius nasutus	Light green	Rnasutus	49	60
Rhodnius neglectus	Light blue	Rneglectus	17	33
Rhodnius neivai	Dark green	Rneivai	1	1
Rhodnius prolixus	Lilac	Rprolixus	40	40
Rhodnius robustus	Light pink	Rrobustus	17	27
