# Supplementary material for: ﻿Geometric morphometry of the Rhodniusprolixus complex (Hemiptera, Triatominae): patterns of intraspecific and interspecific allometry and their taxonomic implications
Source: Zookeys. 2024 May 23;1202:213–28. doi: 10.3897/zookeys.1202.108157 (PMC11140263; doi:10.3897/zookeys.1202.108157)
Supplement: Supplementary material 3 — Establishment of the R.neivai complex [file zookeys-1202-213_article-108157__-s003.xlsx]

## Sheet: Plan1
Complex	Species
Rhodnius prolixus	Rhodnius barretti Abad-Franch, Palomeque & Monteiro, 2013
	Rhodnius dalessandroi Carcavallo & Barreto, 1976
	Rhodnius milesi Carcavallo, Rocha, Galvão & Jurberg, 2001
	Rhodnius marabaensis Souza et al., 2016
	Rhodnius montenegrensis Rosa et al., 2012
	Rhodnius nasutus Stål, 1859
	Rhodnius neglectus Lent, 1954
	Rhodnius prolixus Stål, 1859
	Rhodnius robustus Larrousse, 1927
Rhodnius pictipes	Rhodnius amazonicus Almeida, Santos & Sposina, 1973
	Rhodnius brethesi Matta, 1919
	Rhodnius micki Zhao, Galvão & Cai, 2021
	Rhodnius paraensis Sherlock, Guitton & Miles, 1977
	Rhodnius pictipes Stål, 1872
	Rhodnius stali Lent, Jurberg & Galvão, 1993
	Rhodnius zeledoni Jurberg, Rocha & Galvão, 2009
Rhodnius pallescens	Rhodnius colombiensis Mejía, Galvão & Jurberg, 1999
	Rhodnius ecuadoriensis Lent & León, 1958
	Rhodnius pallescens Barber, 1932
Rhodnius neivai	Rhodnius domesticus Neiva & Pinto, 1923
	Rhodnius neivai Lent, 1953
